# Supplementary material for: DMSO induces major morphological and physiological alterations in zebrafish embryos
Source: PLoS One. 2025 Aug 18;20(8):e0330348. doi: 10.1371/journal.pone.0330348 (PMC12360551; doi:10.1371/journal.pone.0330348)
Supplement: S1 Table — All raw quantitative data related to the quantification of zebrafish embryos treated with DMSO or untreated are included in this table. (XLSX) [file pone.0330348.s001.xlsx]

## Sheet: 72hpf Morphometry Table
	treatment week 13/11/24 | day 15/11/24 - N1						treatment week 13/11/24 | day 15/11/24						treatment week 13/11/24 | day 15/11/24						treatment week 13/11/24 | Dia 15/11/24						treatment week 13/11/24 | Dia 15/11/24						treatment week 13/11/24 | Dia 15/11/24 all embryos died
	EMBRYO CONTROL	TAIL LENGTH (μm)	THICKNESS (mm)	CALF AREA (mm²)	PERICARDIUM AREA (mm²)		EMBRYO 1%	TAIL LENGTH (μm)	THICKNESS (mm)	CALF AREA (mm²)	PERICARDIUM AREA (mm²)	#VALUE!	EMBRYO 2%	TAIL LENGTH (μm)	THICKNESS (mm)	CALF AREA (mm²)	PERICARDIUM AREA (mm²)	#VALUE!	EMBRYO 3%	TAIL LENGTH (μm)	THICKNESS (mm)	CALF AREA (mm²)	PERICARDIUM AREA (mm²)	#VALUE!	EMBRYO 4%	TAIL LENGTH (μm)	THICKNESS (mm)	CALF AREA (mm²)	PERICARDIUM AREA (mm²)	#VALUE!	EMBRYO 5%	TAIL LENGTH (μm)	THICKNESS (mm)	CALF AREA (mm²)	PERICARDIUM AREA (mm²)
	CO_72hpf_5x_1	2832	0.332	0.214	0.020		DMSO1%_72hpf_5x_1	2846	0.369	0.209	0.025		DMSO2%_72hpf_5x_1	2846	0.336	0.227	0.017		DMSO3%_72hpf_5x_1	2543	0.353	0.202	0.022		DMSO4%_72hpf_5x_1	2455	0.288	0.286	0.013
	CO_72hpf_5x_2	2823	0.376	0.219	0.034		DMSO1%_72hpf_5x_2	2721	0.366	0.200	0.026		DMSO2%_72hpf_5x_2	2680	0.383	0.221	0.029		DMSO3%_72hpf_5x_2	2322	0.292	0.262	0.044		DMSO4%_72hpf_5x_2	2507	0.288	0.272	0.013
	CO_72hpf_5x_3	2853	0.360	0.247	0.018		DMSO1%_72hpf_5x_3	2867	0.359	0.222	0.025		DMSO2%_72hpf_5x_3	2429	0.319	0.194	0.028		DMSO3%_72hpf_5x_3	2451	0.390	0.207	0.037		DMSO4%_72hpf_5x_3	2467	0.316	0.238	0.033
	CO_72hpf_5x_4	2804	0.369	0.244	0.028		DMSO1%_72hpf_5x_4	2713	0.312	0.292	0.015		DMSO2%_72hpf_5x_4	2764	0.336	0.249	0.024		DMSO3%_72hpf_5x_4	-	-	-	-		DMSO4%_72hpf_5x_4	2438	0.312	0.261	0.018
	CO_72hpf_5x_5	2842	0.322	0.250	0.024		DMSO1%_72hpf_5x_5	2722	0.366	0.177	0.035		DMSO2%_72hpf_5x_5	2426	0.403	0.236	0.019		DMSO3%_72hpf_5x_5	2247	0.383	0.216	0.034		DMSO4%_72hpf_5x_5	2523	0.275	0.239	0.021
	CO_72hpf_5x_6	2534	0.380	0.221	0.046		DMSO1%_72hpf_5x_6	2836	0.380	0.232	0.030		DMSO2%_72hpf_5x_6	2703	0.353	0.210	0.022		DMSO3%_72hpf_5x_6	2174	0.359	0.236	0.022		DMSO4%_72hpf_5x_6	2566	0.314	0.272	0.034
	CO_72hpf_5x_7	2880	0.349	0.227	0.048		DMSO1%_72hpf_5x_7	2820	0.342	0.207	0.016		DMSO2%_72hpf_5x_7	2624	0.366	0.191	0.025		DMSO3%_72hpf_5x_7	2607	0.383	0.183	0.023		DMSO4%_72hpf_5x_7	2348	0.271	0.297	0.015
	CO_72hpf_5x_8	2782	0.356	0.208	0.033		DMSO1%_72hpf_5x_8	2731	0.397	0.208	0.027		DMSO2%_72hpf_5x_8	2789	0.373	0.227	0.027		DMSO3%_72hpf_5x_8	2301	0.374	0.242	0.016		-	-	-	-	-
	CO_72hpf_5x_9	2801	0.356	0.187	0.020		DMSO1%_72hpf_5x_9	2837	0.342	0.240	0.020		DMSO2%_72hpf_5x_9	2461	0.380	0.287	0.025		DMSO3%_72hpf_5x_9	2120	0.359	0.238	0.018		-	-	-	-	-
	-	-	-	-	-		DMSO1%_72hpf_5x_10	2716	0.383	0.229	0.027		DMSO2%_72hpf_5x_10	2918	0.363	0.215	0.031		DMSO3%_72hpf_5x_10	2210	0.356	0.225	0.012		-	-	-	-	-
	treatment week 18/12/24 || 20/12/24 - N2						treatment week 18/12/24 || 20/12/24						treatment week 18/12/24 || 20/12/24						treatment week 18/12/24 || 20/12/24						treatment week 18/12/24 || 20/12/24						treatment week 18/12/24 || 20/12/24 all embryos died
	EMBRYO CONTROL	TAIL LENGTH (μm)	THICKNESS (mm)	CALF AREA (mm²)	PERICARDIUM AREA (mm²)		EMBRYO 1%	TAIL LENGTH (μm)	THICKNESS (mm)	CALF AREA (mm²)	PERICARDIUM AREA (mm²)	#VALUE!	EMBRYO 2%	TAIL LENGTH (μm)	THICKNESS (mm)	CALF AREA (mm²)	PERICARDIUM AREA (mm²)	#VALUE!	EMBRYO 3%	TAIL LENGTH (μm)	THICKNESS (mm)	CALF AREA (mm²)	PERICARDIUM AREA (mm²)	#VALUE!	EMBRYO 4%	TAIL LENGTH (μm)	THICKNESS (mm)	CALF AREA (mm²)	PERICARDIUM AREA (mm²)	#VALUE!	EMBRYO 5%	TAIL LENGTH (μm)	THICKNESS (mm)	CALF AREA (mm²)	PERICARDIUM AREA (mm²)
	CO_72hpf_5x_1	2646	0.399	0.210	0.026		DMSO1%_72hpf_5x_1	2691	0.369	0.197	0.021		DMSO2%_72hpf_5x_1	2357	0.414	0.201	0.026		DMSO3%_72hpf_5x_1	2146	0.392	0.245	0.028		DMSO4%_72hpf_5x_1	2456	0.309	0.234	0.011
	CO_72hpf_5x_2	2742	0.404	0.193	0.030		DMSO1%_72hpf_5x_2	2693	0.419	0.199	0.024		DMSO2%_72hpf_5x_2	2661	0.379	0.200	0.033		DMSO3%_72hpf_5x_2	2262	0.347	0.236	0.025		DMSO4%_72hpf_5x_2	2422	0.303	0.249	0.014
	CO_72hpf_5x_3	2688	0.409	0.223	0.035		DMSO1%_72hpf_5x_3	2727	0.399	0.203	0.025		DMSO2%_72hpf_5x_3	2420	0.364	0.199	0.018		DMSO3%_72hpf_5x_3	2548	0.380	0.226	0.021		-	-	-	-	-
	CO_72hpf_5x_4	2714	0.379	0.215	0.028		DMSO1%_72hpf_5x_4	2698	0.392	0.195	0.026		DMSO2%_72hpf_5x_4	2661	0.394	0.210	0.042		DMSO3%_72hpf_5x_4	2512	0.369	0.223	0.022		-	-	-	-	-
	CO_72hpf_5x_5	2516	0.407	0.244	0.024		DMSO1%_72hpf_5x_5	2632	0.399	0.219	0.021		DMSO2%_72hpf_5x_5	2465	0.356	0.187	0.025		DMSO3%_72hpf_5x_5	2398	0.385	0.226	0.024		-
	CO_72hpf_5x_6	2460	0.389	0.174	0.019		DMSO1%_72hpf_5x_6	2640	0.394	0.214	0.025		DMSO2%_72hpf_5x_6	2231	0.417	0.216	0.023		DMSO3%_72hpf_5x_6	2206	0.410	0.236	0.019		-	-	-	-	-
	CO_72hpf_5x_7	2665	0.389	0.204	0.031		DMSO1%_72hpf_5x_7	2773	0.412	0.191	0.024		DMSO2%_72hpf_5x_7	2624	0.381	0.231	0.024		DMSO3%_72hpf_5x_7	2034	0.384	0.250	0.013		-	-	-	-	-
	CO_72hpf_5x_8	2698	0.402	0.228	0.026		DMSO1%_72hpf_5x_8	2618	0.361	0.207	0.020		DMSO2%_72hpf_5x_8	2661	0.364	0.205	0.020		DMSO3%_72hpf_5x_8	2459	0.394	0.255	0.024		-	-	-	-	-
	CO_72hpf_5x_9	2639	0.381	0.216	0.023		DMSO1%_72hpf_5x_9	2715	0.392	0.191	0.032		DMSO2%_72hpf_5x_9	2690	0.381	0.212	0.021		DMSO3%_72hpf_5x_9	2506	0.351	0.247	0.032		-	-	-	-	-
	CO_72hpf_5x_10	2446	0.358	0.171	0.025		-	-	-	-	-		DMSO2%_72hpf_5x_10	2510	0.386	0.202	0.022		DMSO3%_72hpf_5x_10	2454	0.000	0.215	0.030		-	-	-	-	-
	treatment week 19/02/25 || 21/02/25 - N3						treatment week 19/02/25 || 21/02/25						treatment week 19/02/25 || 21/02/25						treatment week 19/02/25 || 21/02/25						treatment week 19/02/25 || 21/02/25						treatment week 19/02/25 || 21/02/25 all embryos died
	EMBRYO CONTROL	TAIL LENGTH (μm)	THICKNESS (mm)	CALF AREA (mm²)	PERICARDIUM AREA (mm²)		EMBRYO 1%	TAIL LENGTH (μm)	THICKNESS (mm)	CALF AREA (mm²)	PERICARDIUM AREA (mm²)	#VALUE!	EMBRYO 2%	TAIL LENGTH (μm)	THICKNESS (mm)	CALF AREA (mm²)	PERICARDIUM AREA (mm²)	#VALUE!	EMBRYO 3%	TAIL LENGTH (μm)	THICKNESS (mm)	CALF AREA (mm²)	PERICARDIUM AREA (mm²)	#VALUE!	EMBRYO 4%	TAIL LENGTH (μm)	THICKNESS (mm)	CALF AREA (mm²)	PERICARDIUM AREA (mm²)	#VALUE!	EMBRYO 5%	TAIL LENGTH (μm)	THICKNESS (mm)	CALF AREA (mm²)	PERICARDIUM AREA (mm²)
	CO_1_72hpf_DIC_5X	2536	0.332	0.168	0.026		1%_1_72hpf_DIC_5X	2588	0.380	0.229	0.018		2%_1_72hpf_DIC_5X	2363	0.390	0.202	0.019		3%_1_72hpf_DIC_5X	2009	0.345	0.217	0.014		4%_1_72hpf_DIC_5X	2117	0.254	0.235	0.011
	CO_2_72hpf_DIC_5X	2746	0.363	0.216	0.033		1%_2_72hpf_DIC_5X	2523	0.369	0.178	0.027		2%_2_72hpf_DIC_5X	1985	0.414	0.202	0.023		3%_2_72hpf_DIC_5X	1981	0.345	0.217	0.011		4%_2_72hpf_DIC_5X	2356	0.283	0.236	0.012
	CO_3_72hpf_DIC_5X	2735	0.349	0.191	0.024		1%_3_72hpf_DIC_5X	2688	0.346	0.179	0.023		2%_3_72hpf_DIC_5X	2108	0.420	0.209	0.022		3%_3_72hpf_DIC_5X	2108	0.334	0.223	0.015		4%_3_72hpf_DIC_5X	2279	0.296	0.249	0.011
	CO_4_72hpf_DIC_5X	2698	0.376	0.201	0.030		1%_4_72hpf_DIC_5X	2768	0.353	0.200	0.021		2%_4_72hpf_DIC_5X	2097	0.366	0.146	0.022		3%_4_72hpf_DIC_5X	2469	0.294	0.252	0.014		4%_4_72hpf_DIC_5X	2392	0.287	0.228	0.010
	CO_5_72hpf_DIC_5X	2649	0.390	0.191	0.028		1%_5_72hpf_DIC_5X	2737	0.363	0.203	0.019		2%_5_72hpf_DIC_5X	2082	0.376	0.156	0.019		3%_5_72hpf_DIC_5X	1930	0.365	0.214	0.019		4%_5_72hpf_DIC_5X	2236	0.272	0.254	0.011
	CO_6_72hpf_DIC_5X	2537	0.346	0.192	0.022		1%_6_72hpf_DIC_5X	2728	0.366	0.195	0.031		2%_6_72hpf_DIC_5X	2539	0.346	0.170	0.024		3%_6_72hpf_DIC_5X	2013	0.391	0.230	0.021		4%_6_72hpf_DIC_5X	2360	0.300	0.254	0.007
	CO_7_72hpf_DIC_5X	2570	0.342	0.160	0.025		1%_7_72hpf_DIC_5X	2623	0.369	0.198	0.027		2%_7_72hpf_DIC_5X	2643	0.329	0.187	0.022		3%_7_72hpf_DIC_5X	2109	0.381	0.240	0.018		4%_7_72hpf_DIC_5X	2427	0.256	0.239	0.019
	CO_8_72hpf_DIC_5X	2751	0.349	0.195	0.020		1%_8_72hpf_DIC_5X	2840	0.373	0.193	0.021		2%_8_72hpf_DIC_5X	2164	0.400	0.199	0.019		3%_8_72hpf_DIC_5X	2488	0.377	0.244	0.023		-	-	-	-	-
	CO_9_72hpf_DIC_5X	2605	0.376	0.201	0.028		1%_9_72hpf_DIC_5X	2786	0.373	0.212	0.036		2%_9_72hpf_DIC_5X	2546	0.356	0.201	0.024		3%_9_72hpf_DIC_5X	1998	0.378	0.217	0.016		-	-	-	-	-
	CO_10_72hpf_DIC_5X	2704	0.349	0.201	0.028		1%_10_72hpf_DIC_5X	2831	0.380	0.217	0.020		2%_10_72hpf_DIC_5X	2177	0.397	0.184	0.020		3%_10_72hpf_DIC_5X	2116	0.355	0.200	0.018		-	-	-	-	-
	treatment week DD/MM/AA || DD/MM/AA						treatment week DD/MM/AA || DD/MM/AA						Tratamento semana DD/MM/AA || DD/MM/AA						Tratamento semana DD/MM/AA || DD/MM/AA						treatment week DD/MM/AA || DD/MM/AA						treatment week DD/MM/AA || DD/MM/AA
	EMBRYO CONTROL	TAIL LENGTH (μm)	THICKNESS (mm)	CALF AREA (mm²)	PERICARDIUM AREA (mm²)		EMBRYO 1%	TAIL LENGTH (μm)	THICKNESS (mm)	CALF AREA (mm²)	PERICARDIUM AREA (mm²)	#VALUE!	EMBRYO 2%	TAIL LENGTH (μm)	THICKNESS (mm)	CALF AREA (mm²)	PERICARDIUM AREA (mm²)	#VALUE!	EMBRYO 3%	TAIL LENGTH (μm)	THICKNESS (mm)	CALF AREA (mm²)	PERICARDIUM AREA (mm²)	#VALUE!	EMBRYO 4%	TAIL LENGTH (μm)	THICKNESS (mm)	CALF AREA (mm²)	PERICARDIUM AREA (mm²)	#VALUE!	EMBRYO 5%	TAIL LENGTH (μm)	THICKNESS (mm)	CALF AREA (mm²)	PERICARDIUM AREA (mm²)

## Sheet: Yolk Area and Tail Length
	Short treatment (72hpf) - N1+N2+N3						Short treatment (72hpf) - N1+N2+N3						Short treatment (72hpf) - N1+N2+N3						Short treatment (72hpf) - N1+N2+N3						Short treatment (72hpf) - N1+N2+N3
	EMBRYO CONTROL	CALF AREA (mm²)	TAIL LENGTH (μm)	V/C (m)	AVERAGE		EMBRYO DO1%	CALF AREA (mm²)	TAIL LENGTH (μm)	V/C (m)	AVERAGE		EMBRYO DO2%	CALF AREA (mm²)	TAIL LENGTH (μm)	V/C (m)	AVERAGE		EMBRYO DO3%	CALF AREA (mm²)	TAIL LENGTH (μm)	V/C (m)	AVERAGE		EMBRYO DO4%	CALF AREA (mm²)	TAIL LENGTH (μm)	V/C (m)	AVERAGE
	CO_72hpf_5x_1	0.214	2832	0.076	-		DMSO1%_72hpf_5x_1	0.209	2846	0.073	-		DMSO2%_72hpf_5x_1	0.227	2846	0.080	-		DMSO3%_72hpf_5x_1	0.202	2543	0.079	-		DMSO4%_72hpf_5x_1	0.286	2455	0.116
	CO_72hpf_5x_2	0.219	2823	0.078	-		DMSO1%_72hpf_5x_2	0.200	2721	0.074	-		DMSO2%_72hpf_5x_2	0.221	2680	0.082	-		DMSO3%_72hpf_5x_2	0.262	2322	0.113	-		DMSO4%_72hpf_5x_2	0.272	2507	0.108
	CO_72hpf_5x_3	0.247	2853	0.087	-		DMSO1%_72hpf_5x_3	0.222	2867	0.077	-		DMSO2%_72hpf_5x_3	0.194	2429	0.080	-		DMSO3%_72hpf_5x_3	0.207	2451	0.084	-		DMSO4%_72hpf_5x_3	0.238	2467	0.096
	CO_72hpf_5x_4	0.244	2804	0.087	-		DMSO1%_72hpf_5x_4	0.292	2713	0.108	-		DMSO2%_72hpf_5x_4	0.249	2764	0.090	-		DMSO3%_72hpf_5x_4	-	-	-	-		DMSO4%_72hpf_5x_4	0.261	2438	0.107
	CO_72hpf_5x_5	0.250	2842	0.088	-		DMSO1%_72hpf_5x_5	0.177	2722	0.065	-		DMSO2%_72hpf_5x_5	0.236	2426	0.097	-		DMSO3%_72hpf_5x_5	0.216	2247	0.096	-		DMSO4%_72hpf_5x_5	0.239	2523	0.095
	CO_72hpf_5x_6	0.221	2534	0.087	-		DMSO1%_72hpf_5x_6	0.232	2836	0.082	-		DMSO2%_72hpf_5x_6	0.210	2703	0.078	-		DMSO3%_72hpf_5x_6	0.236	2174	0.109	-		DMSO4%_72hpf_5x_6	0.272	2566	0.106
	CO_72hpf_5x_7	0.227	2880	0.079	-		DMSO1%_72hpf_5x_7	0.207	2820	0.073	-		DMSO2%_72hpf_5x_7	0.191	2624	0.073	-		DMSO3%_72hpf_5x_7	0.183	2607	0.070	-		DMSO4%_72hpf_5x_7	0.297	2348	0.126
	CO_72hpf_5x_8	0.208	2782	0.075	-		DMSO1%_72hpf_5x_8	0.208	2731	0.076	-		DMSO2%_72hpf_5x_8	0.227	2789	0.081	-		DMSO3%_72hpf_5x_8	0.242	2301	0.105	-
	CO_72hpf_5x_9	0.187	2801	0.067	-		DMSO1%_72hpf_5x_9	0.240	2837	0.085	-		DMSO2%_72hpf_5x_9	0.287	2461	0.117	-		DMSO3%_72hpf_5x_9	0.238	2120	0.112	-
							DMSO1%_72hpf_5x_10	0.229	2716	0.084	-		DMSO2%_72hpf_5x_10	0.215	2918	0.074	-		DMSO3%_72hpf_5x_10	0.225	2210	0.102	-		DMSO4%_72hpf_5x_1	0.234	2456	0.095
																									DMSO4%_72hpf_5x_2	0.249	2422	0.103
	CO_72hpf_5x_1	0.210	2646	0.079	-
	CO_72hpf_5x_2	0.193	2742	0.070	-		DMSO1%_72hpf_5x_1	0.197	2691	0.073	-		DMSO2%_72hpf_5x_1	0.201	2357	0.085	-		DMSO3%_72hpf_5x_1	0.245	2146	0.114	-
	CO_72hpf_5x_3	0.223	2688	0.083	-		DMSO1%_72hpf_5x_2	0.199	2693	0.074	-		DMSO2%_72hpf_5x_2	0.200	2661	0.075	-		DMSO3%_72hpf_5x_2	0.236	2262	0.104	-		4%_1_72hpf_DIC_5X	0.235	2117	0.111
	CO_72hpf_5x_4	0.215	2714	0.079	-		DMSO1%_72hpf_5x_3	0.203	2727	0.074	-		DMSO2%_72hpf_5x_3	0.199	2420	0.082	-		DMSO3%_72hpf_5x_3	0.226	2548	0.089	-		4%_2_72hpf_DIC_5X	0.236	2356	0.100
	CO_72hpf_5x_5	0.244	2516	0.097	-		DMSO1%_72hpf_5x_4	0.195	2698	0.072	-		DMSO2%_72hpf_5x_4	0.210	2661	0.079	-		DMSO3%_72hpf_5x_4	0.223	2512	0.089	-		4%_3_72hpf_DIC_5X	0.249	2279	0.109
	CO_72hpf_5x_6	0.174	2460	0.071	-		DMSO1%_72hpf_5x_5	0.219	2632	0.083	-		DMSO2%_72hpf_5x_5	0.187	2465	0.076	-		DMSO3%_72hpf_5x_5	0.226	2398	0.094	-		4%_4_72hpf_DIC_5X	0.228	2392	0.095
	CO_72hpf_5x_7	0.204	2665	0.077	-		DMSO1%_72hpf_5x_6	0.214	2640	0.081	-		DMSO2%_72hpf_5x_6	0.216	2231	0.097	-		DMSO3%_72hpf_5x_6	0.236	2206	0.107	-		4%_5_72hpf_DIC_5X	0.254	2236	0.114
	CO_72hpf_5x_8	0.228	2698	0.085	-		DMSO1%_72hpf_5x_7	0.191	2773	0.069	-		DMSO2%_72hpf_5x_7	0.231	2624	0.088	-		DMSO3%_72hpf_5x_7	0.250	2034	0.123	-		4%_6_72hpf_DIC_5X	0.254	2360	0.108
	CO_72hpf_5x_9	0.216	2639	0.082	-		DMSO1%_72hpf_5x_8	0.207	2618	0.079	-		DMSO2%_72hpf_5x_8	0.205	2661	0.077	-		DMSO3%_72hpf_5x_8	0.255	2459	0.104	-		4%_7_72hpf_DIC_5X	0.239	2427	0.098
	CO_72hpf_5x_10	0.171	2446	0.070	-		DMSO1%_72hpf_5x_9	0.191	2715	0.070	-		DMSO2%_72hpf_5x_9	0.212	2690	0.079	-		DMSO3%_72hpf_5x_9	0.247	2506	0.099	-						0.106
													DMSO2%_72hpf_5x_10	0.202	2510	0.080	-		DMSO3%_72hpf_5x_10	0.215	2454	0.088	-
	CO_1_72hpf_DIC_5X	0.168	2536	0.066	-		1%_1_72hpf_DIC_5X	0.229	2588	0.088	-
	CO_2_72hpf_DIC_5X	0.216	2746	0.079	-		1%_2_72hpf_DIC_5X	0.178	2523	0.071	-		2%_1_72hpf_DIC_5X	0.202	2363	0.085	-		3%_1_72hpf_DIC_5X	0.217	2009	0.108	-
	CO_3_72hpf_DIC_5X	0.191	2735	0.070	-		1%_3_72hpf_DIC_5X	0.179	2688	0.067	-		2%_2_72hpf_DIC_5X	0.202	1985	0.102	-		3%_2_72hpf_DIC_5X	0.217	1981	0.110	-
	CO_4_72hpf_DIC_5X	0.201	2698	0.074	-		1%_4_72hpf_DIC_5X	0.200	2768	0.072	-		2%_3_72hpf_DIC_5X	0.209	2108	0.099	-		3%_3_72hpf_DIC_5X	0.223	2108	0.106	-
	CO_5_72hpf_DIC_5X	0.191	2649	0.072	-		1%_5_72hpf_DIC_5X	0.203	2737	0.074	-		2%_4_72hpf_DIC_5X	0.146	2097	0.070	-		3%_4_72hpf_DIC_5X	0.252	2469	0.102	-
	CO_6_72hpf_DIC_5X	0.192	2537	0.076	-		1%_6_72hpf_DIC_5X	0.195	2728	0.071	-		2%_5_72hpf_DIC_5X	0.156	2082	0.075	-		3%_5_72hpf_DIC_5X	0.214	1930	0.111	-
	CO_7_72hpf_DIC_5X	0.160	2570	0.062	-		1%_7_72hpf_DIC_5X	0.198	2623	0.075	-		2%_6_72hpf_DIC_5X	0.170	2539	0.067	-		3%_6_72hpf_DIC_5X	0.230	2013	0.114	-
	CO_8_72hpf_DIC_5X	0.195	2751	0.071	-		1%_8_72hpf_DIC_5X	0.193	2840	0.068	-		2%_7_72hpf_DIC_5X	0.187	2643	0.071	-		3%_7_72hpf_DIC_5X	0.240	2109	0.114	-
	CO_9_72hpf_DIC_5X	0.201	2605	0.077	-		1%_9_72hpf_DIC_5X	0.212	2786	0.076	-		2%_8_72hpf_DIC_5X	0.199	2164	0.092	-		3%_8_72hpf_DIC_5X	0.244	2488	0.098	-
	CO_10_72hpf_DIC_5X	0.201	2704	0.074	-		1%_10_72hpf_DIC_5X	0.217	2831	0.077	-		2%_9_72hpf_DIC_5X	0.201	2546	0.079	-		3%_9_72hpf_DIC_5X	0.217	1998	0.109	-
					0.077						0.076		2%_10_72hpf_DIC_5X	0.184	2177	0.085	-		3%_10_72hpf_DIC_5X	0.200	2116	0.095	-
																	0.083						0.104

## Sheet: Curvature Index
	IC = F [um] /L [um]		A lower index indicates greater curvature
	1N - Treatment week 11/13/24 || 11/15/24 - 72hpf
	CONDITIONS	TAIL LENGTH (μm)											FERET DIAMETER (μm)											ÍNDICE DE CURVATURA (IC)											IC
		ZF1	ZF2	ZF3	ZF4	ZF5	ZF6	ZF7	ZF8	ZF9	ZF10		ZF1	ZF2	ZF3	ZF4	ZF5	ZF6	ZF7	ZF8	ZF9	ZF10		ZF1	ZF2	ZF3	ZF4	ZF5	ZF6	ZF7	ZF8	ZF9	ZF10
	controle	2832	2823	2853	2804	2842	2534	2880	2782	2801	-		2824	2787	2810	2795	2834	2549	2872	2791	2807	-		0.997	0.987	0.985	0.997	0.997	1.006	0.997	1.003	1.002	-		0.997
	0.01	2846	2721	2867	2713	2722	2836	2820	2731	2837	2716		2835	2733	2895	2705	2740	2909	2834	2763	2847	2719		0.996	1.004	1.010	0.997	1.007	1.026	1.005	1.012	1.004	1.001		1.006
	0.02	2846	3271	2429	3407	2426	2703	2624	2789	2461	2918		2844	2725	2456	2798	2431	2722	2638	2781	2468	2950		0.999	0.833	1.011	0.821	1.002	1.007	1.005	0.997	1.003	1.011		0.969
	0.03	2543	2322	2451	-	2247	2174	2607	2301	1797	1873		2536	1048	2387	-	2245	2171	2433	2280	2114	2193		0.997	0.451	0.974	-	0.999	0.999	0.933	0.991	1.176	1.171		0.966
	0.04	2455	2507	2467	2438	2523	2566	2348	-	-	-		2428	1534	1229	1840	2048	1673	2099	-	-	-		0.989	0.612	0.498	0.755	0.812	0.652	0.894	-	-	-		0.744
	0.05	-	-	-	-	-	-	-	-	-	-		-	-	-	-	-	-	-	-	-	-		-	-	-	-	-	-	-	-	-	-		-
	0.01
	- 1 death
	0.04
	- 3 died shortly before imaging at 6 PM
	0.05
	- all dead
	2N - Treatment week 12/18/24 || 12/20/24 - 72hpf
	CONDITIONS	TAIL LENGTH (μm)											FERET DIAMETER (μm)											CURVATURE INDEX (CI)											CI
		ZF1	ZF2	ZF3	ZF4	ZF5	ZF6	ZF7	ZF8	ZF9	ZF10		ZF1	ZF2	ZF3	ZF4	ZF5	ZF6	ZF7	ZF8	ZF9	ZF10		ZF1	ZF2	ZF3	ZF4	ZF5	ZF6	ZF7	ZF8	ZF9	ZF10
	controle	2646	2742	2688	2714	2516	2460	2665	2698	2639	2446		2640	2718	2685	2779	2518	2462	2647	2685	2657	2459		0.998	0.991	0.999	1.024	1.001	1.001	0.993	0.995	1.007	1.005		1.001
	0.01	2691	2693	2727	2698	2632	2640	2773	2618	2715	-		2687	2703	2744	2704	2639	2624	2782	2652	2726	-		0.999	1.004	1.006	0.100	1.003	0.994	1.003	1.013	1.004	-		0.903
	0.02	2357	2661	2420	2661	2465	2231	2624	2661	2690	2510		2364	2675	2413	2639	2456	2236	2629	2688	2667	2514		1.003	0.101	0.997	0.992	0.996	1.002	1.002	1.010	0.991	1.002		0.910
	0.03	2146	2262	2548	2512	2398	2206	2034	2459	2506	2454		1948	2195	1868	2378	2277	2173	1986	2365	2398	2354		0.908	0.970	0.733	0.947	0.950	0.985	0.976	0.962	0.957	0.959		0.935
	0.04	2456	2422	-	-	-	-	-	-	-	-		1849	1762	-	-	-	-	-	-	-	-		0.753	0.727	-	-	-	-	-	-	-	-		0.740
	0.05	-	-	-	-	-	-	-	-	-	-		-	-	-	-	-	-	-	-	-	-		-	-	-	-	-	-	-	-	-	-		-
	3N - Treatment week 2/19/25 || 02/21/25 - 72hpf
	CONDITIONS	TAIL LENGTH (μm)											FERET DIAMETER (μm)											CURVATURE INDEX (CI)											CI
		ZF1	ZF2	ZF3	ZF4	ZF5	ZF6	ZF7	ZF8	ZF9	ZF10		ZF1	ZF2	ZF3	ZF4	ZF5	ZF6	ZF7	ZF8	ZF9	ZF10		ZF1	ZF2	ZF3	ZF4	ZF5	ZF6	ZF7	ZF8	ZF9	ZF10
	controle	2536	2746	2735	2698	2649	2537	2570	2751	2605	2704		2542	2793	2732	2688	2637	2553	2546	2736	2590	2685		1.002	1.017	0.999	0.996	0.995	1.006	0.991	0.995	0.994	0.993		0.999
	0.01	2588	2523	2688	2768	2737	2728	2623	2840	2786	2786		2559	2515	2719	2770	2719	2723	2614	2837	2797	2827		0.989	0.997	1.012	1.001	0.993	0.998	0.997	0.999	1.004	1.015		1.001
	0.02	2363	1985	2108	2097	2082	2539	2643	2164	2546	2177		2356	1936	2109	2078	2078	2512	2641	2146	2543	2157		0.997	0.975	1.000	0.991	0.998	0.989	0.999	0.992	0.999	0.991		0.993
	0.03	2009	1981	2108	2469	1930	2013	2109	2488	1998	2116		1983	1966	1956	2157	1932	1986	2082	2390	1939	2092		0.987	0.992	0.928	0.874	1.001	0.987	0.987	0.961	0.970	0.989		0.968
	0.04	2117	2356	2279	2392	2236	2360	2427	-	-	-		1831	1978	2107	1765	1910	1935	2045	-	-	-		0.865	0.840	0.925	0.738	0.854	0.820	0.843	-	-	-		0.841
	0.05	-	-	-	-	-	-	-	-	-	-		-	-	-	-	-	-	-	-	-	-		-	-	-	-	-	-	-	-	-	-		-

## Sheet: 7dpf Morphometry Table
	Treatment week 01/23/25 || 01/29/25					Treatment week 01/23/25 || 01/29/25					Treatment week 01/23/25 || 01/29/25
	EMBRYO CONTROL	TAIL LENGTH (μm)	THICKNESS (mm)	SWIM BLADDER AREA (mm²)		EMBRYO 1%	TAIL LENGTH (μm)	THICKNESS (mm)	SWIM BLADDER AREA (mm²)		EMBRYO 2%	TAIL LENGTH (μm)	THICKNESS (mm)	SWIM BLADDER AREA (mm²)
	Co_1_7dpf	2895	0.298	0.061		DO1%_1_7dpf	2906	0.319	0.045		DO2%_1_7dpf	2943	0.315	0.026
	Co_2_7dpf	2972	0.322	0.052		DO1%_2_7dpf	2752	0.281	0.029		DO2%_2_7dpf	2553	0.320	0.025
	Co_3_7dpf	2880	0.325	0.054		DO1%_3_7dpf	3165	0.305	0.017		DO2%_3_7dpf	2912	0.305	0.024
	Co_4_7dpf	2809	0.319	0.053		DO1%_4_7dpf	2771	0.339	0.019		DO2%_4_7dpf	2939	0.295	0.034
	Co_5_7dpf	2822	0.305	0.042		DO1%_5_7dpf	2760	0.308	0.041		DO2%_5_7dpf	2482	0.315	0.026
	Co_6_7dpf	2831	0.305	0.051		DO1%_6_7dpf	2837	0.295	0.048		DO2%_6_7dpf	2831	0.312	0.031
	-	-	-			DO1%_7_7dpf	2896	0.319	0.057		DO2%_7_7dpf	2862	0.312	0.023
	-	-	-	-		DO1%_8_2_7dpf	3081	0.322	0.066		DO2%_8_7dpf	2929	0.346	0.022
	-	-	-	-		-	-	-	-		DO2%_9_7dpf	2832	0.349	0.022
	-	-	-	-		-	-	-	-		DO2%_10_7dpf	2525	0.302	0.022
	Treatment week 02/19/25 || 02/25/25					Treatment week 02/19/25 || 02/25/25					Treatment week 02/19/25 || 02/25/25 EVERYONE DIED
	EMBRYO CONTROL	TAIL LENGTH (μm)	THICKNESS (mm)	SWIM BLADDER AREA (mm²)		EMBRYO 1%	TAIL LENGTH (μm)	THICKNESS (mm)	SWIM BLADDER AREA (mm²)		EMBRYO 2%	TAIL LENGTH (μm)	THICKNESS (mm)	SWIM BLADDER AREA (mm²)
	CO_bexiga_1_7dpf_DIC_5X	-	0.288	0.058		DO1%_bexiga_1_7dpf_DIC_5X	-	0.273	0.019
	CO_bexiga_2_7dpf_DIC_5X	-	0.299	0.062		DO1%_bexiga_2_7dpf_DIC_5X	-	-	0.024
	CO_bexiga_3_7dpf_DIC_5X	3008	0.329	0.065		DO1%_bexiga_3_7dpf_DIC_5X	2725	0.307	0.016
	CO_bexiga_4_7dpf_DIC_5X	-	0.274	0.029		DO1%_bexiga_4_7dpf_DIC_5X	2644	0.282	0.024
	CO_bexiga_5_7dpf_DIC_5X	-	-	0.032		DO1%_bexiga_5_7dpf_DIC_5X	-	0.279	0.012
	CO_bexiga_6_7dpf_DIC_5X	2816	0.314	0.030		DO1%_bexiga_6_7dpf_DIC_5X	2512	0.284	0.014
	CO_bexiga_7_7dp_DIC_5X.	-	0.304	0.040		DO1%_bexiga_7_7dpf_DIC_5X	-	0.284	0.028
	CO_bexiga_8_7dpf_DIC_5X	-	0.315	0.033		DO1%_bexiga_8_7dpf_DIC_5X	-	0.261	0.020
	CO_bexiga_9_7dpf_DIC_5X	2829	0.328	0.021		DO1%_bexiga_9_7dpf_DIC_5X	-	0.300	0.026
	-	-	-	-		DO1%_bexiga_10_7dpf_DIC_5X	-	0.271	0.023
	Treatment week 12/03/25 || 18/03/25					Treatment week 12/03/25 || 18/02/25					Treatment week 12/03/25 || 18/02/25
	EMBRYO CONTROL	TAIL LENGTH (μm)	THICKNESS (mm)	SWIM BLADDER AREA (mm²)		EMBRYO 1%	TAIL LENGTH (μm)	THICKNESS (mm)	SWIM BLADDER AREA (mm²)		EMBRYO 2%	TAIL LENGTH (μm)	THICKNESS (mm)	SWIM BLADDER AREA (mm²)
	DO1%_bexiga_1_7dpf_DIC_5X	3009	0.308	0.052		DO1%_bexiga_1_7dpf_DIC_5X	2755	0.271	0.018		DO2%_bexiga_1_7dpf_DIC_5X	2414	0.351	0.015
	DO1%_bexiga_2_7dpf_DIC_5X	2801	0.398	0.021		DO1%_bexiga_2_7dpf_DIC_5X	2649	0.292	0.022		DO2%_bexiga_2_7dpf_DIC_5X	3097	0.363	0.016
	DO1%_bexiga_3_7dpf_DIC_5X	2819	0.315	0.040		DO1%_bexiga_3_7dpf_DIC_5X	2897	0.305	0.039		DO2%_bexiga_3_7dpf_DIC_5X	2961	0.353	0.016
	DO1%_bexiga_4_7dpf_DIC_5X	2837	0.298	0.038		DO1%_bexiga_4_7dpf_DIC_5X	3058	0.325	0.040		DO2%_bexiga_4_7dpf_DIC_5X	2416	0.397	0.020
	DO1%_bexiga_5_7dpf_DIC_5X	2668	0.353	not visible		DO1%_bexiga_5_7dpf_DIC_5X	2839	0.275	0.049		DO2%_bexiga_5_7dpf_DIC_5X	3096	0.373	0.019
	DO1%_bexiga_6_7dpf_DIC_5X	2988	0.305	0.051		DO1%_bexiga_6_7dpf_DIC_5X	2722	0.271	0.044		DO2%_bexiga_6_7dpf_DIC_5X	3065	0.373	0.019
	DO1%_bexiga_7_7dpf_DIC_5X	2309	0.433	0.020		-	-	-	-		-	-	-	-
	DO1%_bexiga_8_7dpf_DIC_5X	2876	0.325	0.057		-	-	-	-		-	-	-	-
	DO1%_bexiga_9_7dpf_DIC_5X	2954	0.329	0.036		-	-	-	-		-	-	-	-
	-	-	-	-		-	-	-	-		-	-	-	-
	Treatment week 19/03/25 || 25/03/25					Treatment week 19/03/25 || 25/02/25					Treatment week 19/03/25 || 25/02/25
	EMBRYO CONTROL	TAIL LENGTH (μm)	THICKNESS (mm)	SWIM BLADDER AREA (mm²)		EMBRYO 1%	TAIL LENGTH (μm)	THICKNESS (mm)	SWIM BLADDER AREA (mm²)		EMBRYO 2%	TAIL LENGTH (μm)	THICKNESS (mm)	SWIM BLADDER AREA (mm²)
	CO_bexiga_1_7dpf_DIC_5X	2749	0.275	0.035		DO1%_bexiga_1_7dpf_DIC_5X	2837	0.258	0.036		DO2%_bexiga_1_7dpf_DIC_5X	2424	0.342	0.014
	CO_bexiga_2_7dpf_DIC_5X	2579	0.227	0.029		DO1%_bexiga_2_7dpf_DIC_5X	2779	0.271	0.031		DO2%_bexiga_2_7dpf_DIC_5X	2133	0.300	0.013
	CO_bexiga_3_7dpf_DIC_5X	2944	0.292	0.030		DO1%_bexiga_3_7dpf_DIC_5X	2753	0.285	0.038		DO2%_bexiga_3_7dpf_DIC_5X	2575	0.350	0.012
	CO_bexiga_4_7dpf_DIC_5X	2613	0.244	0.021		DO1%_bexiga_4_7dpf_DIC_5X	2792	0.264	0.038		DO2%_bexiga_4_7dpf_DIC_5X	2459	0.312	0.022
	CO_bexiga_5_7dpf_DIC_5X	2523	0.295	0.023		DO1%_bexiga_5_7dpf_DIC_5X	2769	0.258	not visible		DO2%_bexiga_5_7dpf_DIC_5X	2413	0.341	0.015
	CO_bexiga_6_7dpf_DIC_5X	2884	0.264	0.023		DO1%_bexiga_6_7dpf_DIC_5X	2680	0.247	0.016		DO2%_bexiga_6_7dpf_DIC_5X	2508	0.302	0.016
	CO_bexiga_7_7dpf_DIC_5X	2909	0.322	0.045		-	-	-	-		-	-	-	-
	CO_bexiga_8_7dpf_DIC_5X	2747	0.254	0.022		-	-	-	-		-	-	-	-
	CO_bexiga_9_7dpf_DIC_5X	2699	0.258	0.028		-	-	-	-		-	-	-	-
	-	-	-	-		-	-	-	-		-	-	-	-

## Sheet: Phenotype Collection Table
	Parameters	ZF Embryos - 48hpf - 10/10/24
		Co	1%	2%	3%	4%	5%
	Dead	0/10	0/10	1/10	0/10	3/10	0/10
	Tail Curvature	0/10	2/10	5/9	5/10	7/10	9/10
	Pericardial Edema	4/10 (1 lot of edema)	1/10	0/9	0/10	1/10	1/10
	Calf Edema
	Blood accumulation - head
	Blood accumulation - tail
	Blood accumulation - heart
	Blood accumulation - calf
	Blood accumulation - post-calf
	Blood accumulation - perivitellineal area
	Change in Pigmentation Number
	Calf Opacity						7/10 (3 normal yolk)
			Thin post-yolk-sac		Thick post-yolk-sac		Thick post-yolk-sac
	Parameters	ZF Embryos - 72hpf - 11/10/24
		Co	1%	2%	3%	4%	5%
	Dead	0/10	0/10	1/10	0/10	1/10	10/10
	Tail Curvature	0/10	0/10	8/9	10/10	9/9	-
	Pericardial Edema	2/10	3/10	1/9	0/10	0/9	-
	Calf Edema
	Blood accumulation - head
	Blood accumulation - tail
	Blood accumulation - heart
	Blood accumulation - calf
	Blood accumulation - post-calf
	Blood accumulation - perivitellineal area
	Change in Pigmentation Number
	Calf Opacity
					3% and above:
					*less translucent calf
					*smaller size
					*increase tail curve
					*less melanocytes
	Parameters	ZF Embryos - 48hpf - 10/17/24 - tank ? - sterile plate
		Co	1%	2%	3%	4%	5%
	Dead	0/10	0/10	0/10	0/10	0/10	0/10
	Tail Curvature	0/10	0/10	0/10	5/10 (slightly curved)	8/10	10/10
	Pericardial Edema	0/10	0/10	0/10	0/10	0/10	0/10
	Calf Edema
	Blood accumulation - head
	Blood accumulation - tail
	Blood accumulation - heart
	Blood accumulation - calf
	Blood accumulation - post-calf
	Blood accumulation - perivitellineal area
	Change in Pigmentation Number
	Calf Opacity
					3% and above:	4% and above:	0.05
					*thinner	*poorly developed mouth	*eye slightly smaller
					*increases calf opacity
					*reduction of pigmentation
	Parameters	ZF Embryos - 72hpf - 18/10/24 - tank ? - sterile plate
		Co	1%	2%	3%	4%	5%
	Dead	0/10	0/10	0/10	0/10	0/10	10/10
	Tail Curvature	0/10	0/10	6/10	6/10	10/10	-
	Pericardial Edema	0/10	0/10	7/10	5/10	-	-
	Calf Edema
	Blood accumulation - head
	Blood accumulation - tail
	Blood accumulation - heart
	Blood accumulation - calf
	Blood accumulation - post-calf
	Blood accumulation - perivitellineal area
	Change in Pigmentation Number
	Calf Opacity
				0.02	a partir de 3%:	0.04
				*some with poorly developed mouth	*thinner	*increases calf opacity
					*some with poorly developed mouth	*smaller eye
				*1 had kyphosis		*slow heartbeats
					*increases calf opacity
	Parameters	ZF Embryos - 48hpf - 14/11/24 - tank? - sterile plate -teacher Natalia's embryos
		Co	1%	2%	3%	4%	5%
	Dead	1/10	0/10	0/10	0/10	1/10	1/10
	Tail Curvature	0/10	0/10	1/10	1/10	5/10	10/10
	Pericardial Edema	3/9	1/10	1/10	1/10	1/10	10/10
	Calf Edema						0/9
	Blood accumulation - head
	Blood accumulation - tail
	Blood accumulation - heart
	Blood accumulation - calf
	Blood accumulation - post-calf
	Blood accumulation - perivitellineal area
	Change in Pigmentation Number
	Calf Opacity
		Co	0.01	0.02	0.03		0.05
		*bullous appearance of the pericardium	*3 slight curve at the end of the tail	*2 slight curve at the tip of the notochord	*all with slight curvature		*all thinner
		accumulated red blood cells
	Parameters	ZF Embryos - 72hpf - 15/11/24 - tank? - sterile plate -teacher Natalia's embryos
		Co	1%	2%	3%	4%	5%
	Dead	0/9	0/10	0/10	0/10	0/9	9/9
	Tail Curvature	0/9	0/10	2/10 (little)	7/10	9/9	8/9
	Pericardial Edema	5/9	2/10	2/10	5/10	6/9	-
	Calf Edema
	Blood accumulation - head
	Blood accumulation - tail
	Blood accumulation - heart
	Blood accumulation - calf
	Blood accumulation - post-calf
	Blood accumulation - perivitellineal area
	Change in Pigmentation Number
	Calf Opacity
		Co	0.01		0.03		0.05
		*1 thicker (did not lengthen the post-calf)	*1 slight curve at the end of the tail		*3 with little kyphosis		*2 thinner
							*1 slightly curved embryo
	Parameters	ZF Embryos - 48hpf - 28/11/24 - B7 embryos
		Co	1%	2%	3%	4%	5%
	Dead	0/10	1/12	0/10	0/10	0/10	10/10
	Tail Curvature	1/10 (slightly)	0/11	0/10	3/10	7/10	9/10
	Pericardial Edema	0/10	0/11	?	2/10	looks like 10/10 has smaller pericardial area	looks like 10/10 has smaller pericardial area
	Calf Edema	0/10	0/11	3 smaller calf posts	10 smaller calf posts	0/10	0/10
	Blood accumulation - head	0/10	0/11	0/10	0/10	0/10	0/10
	Blood accumulation - tail	0/10	0/11	0/10	0/10	0/10	0/10
	Blood accumulation - heart	0/10	0/11	7/10	10/10	0/10	0/10
	Blood accumulation - calf	0/10	0/11	0/10	3/10	0/10	0/10
	Blood accumulation - post-calf	0/10	0/11	0/10	0/10	0/10	0/10
	Change in Pigmentation Number	0/10	1/11	4 less pigmented	2/10	2/10	2/10
	Calf Opacity	0/10	0/11	2/10	3/10	10/10	10/10
	Parameters	ZF Embryos - 72hpf - 29/11/24 - N more sensitive to DMSO - B7
		Co	1%	2%	3%	4%	5%
	Dead	0/10	1/11	0/10	9/10	10/10	10/10
	Tail Curvature	0/10	0/10	a little curved	1/1 (+4 dead)	10/10	3/10 (normal...but it seems not to have curved properly. lordosis and kyphosis)
	Pericardial Edema	0/10	0/10	2024-04-10	1/10	-	-
	Calf Edema	0/10	0/10	0/10	-	-	-
	Blood accumulation - head	0/10	0/10	0/10	-	-	-
	Blood accumulation - tail	0/10	0/10	0/10	-	-	-
	Blood accumulation - heart	0/10	0/10	0/10	-	-	-
	Blood accumulation - calf	0/10	0/10	0/10	-	-	-
	Blood accumulation - post-calf	0/10	0/10	0/10	-	--	--
	Blood accumulation - perivitellineal area	0/10	0/10	0/10	1/10	-	-
	Change in Pigmentation Number	0/10	1/10	-	1/10	-	-
	Calf Opacity	0/10	0/11	-	more opaque	more opaque	more opaque
					development progression halted	development progression halted
					presence of fin buds. they did not develop
	Parameters	ZF Embryos - 48hpf - 19/12/24
		Co	1%	2%	3%	4%	5%
	Dead	0/10	1/10	0/10	0/10	0/10	0/10
	Tail Curvature	0/10	0/9	3/10 (light)	6/10	6/10	10/10
	Pericardial Edema	0/10	0/9	0/10	0/10	1/10	0/10
	Calf Edema	0/10	0/9	0/10	0/10	0/10	all larger yolks and finely tuned post-calf
	Blood accumulation - head	0/10	0/9	0/10	0/10	0/10	0/10
	Blood accumulation - tail	0/10	0/9	0/10	0/10	0/10	0/10
	Blood accumulation - heart	1/10	0/9	1/10	0/10	0/10	0/10
	Blood accumulation - calf	0/10	0/9	0/10	0/10	0/10	0/10
	Blood accumulation - post-calf	0/10	0/9	0/10	0/10	0/10	0/10
	Blood accumulation - perivitellineal area	2/10	1/9 (wall cells)	1/10	6/10	0/10	0/10
	Change in Pigmentation Number	0/10	0/9	0/10	0/10	0/10	10/10
	Calf Opacity	0/10	0/9	0/10	3/10	6/10	9/10
	Parameters	ZF Embryos - 72hpf - 20/12/24
		Co	1%	2%	3%	4%	5%
	Dead	0/10	0/9	0/10	0/10	8/10	10/10
	Tail Curvature	0/10	0/9	3/10 (light)	10/10	10/10	10/10
	Pericardial Edema	1/10 (leve)	0/9	1/10	3/10	1/10	-
	Calf Edema	0/10	0/9	0/10	0/10	0/10	-
	Blood accumulation - head	0/10	0/9	0/10	0/10	0/10	-
	Blood accumulation - tail	0/10	0/9	0/10	0/10	0/10	-
	Blood accumulation - heart	0/10	0/9	0/10	0/10	0/10	-
	Blood accumulation - calf	0/10	0/9	0/10	0/10	0/10	-
	Blood accumulation - post-calf	0/10	0/9	0/10	0/10	0/10	-
	Blood accumulation - perivitellineal area	1/10	1/9 (wall cells)	3/10	10/10	1/10	-
	Change in Pigmentation Number	0/10	0/9	4/10 (slightly less)	3/10 (slightly less)	1/10 (slightly less)	-
	Calf Opacity	0/10	0/9	1/10 (slightly more)	3/10	10/10	-
	Parameters	ZF Embryos - 48hpf - 20/02/25 - tank C9 - sterile plate - long treatment
		Co	1%	2%	3%	4%	5%
	Dead	0/10	0/10	0/10	-	-	-
	Tail Curvature	0/10	0/10	0/10	-	-	-
	Pericardial Edema	0/10	0/10	0/10	-	-	-
	Calf Edema	0/10	0/10	0/10	-	-	-
	Blood accumulation - head	0/10	0/10	0/10	-	-	-
	Blood accumulation - tail	0/10	0/10	0/10	-	-	-
	Blood accumulation - heart	2/10	1/10	0/10	-	-	-
	Blood accumulation - calf	1 with spots on the calf	0/10	0/10	-	-	-
	Blood accumulation - post-calf	0/10	0/10	0/10	-	-	-
	Blood accumulation - perivitellineal area	3/10	1/10	3/10	-	-	-
	Change in Pigmentation Number	0/10	0/10	0/10	-	-	-
	Calf Opacity	0/10	0/10	0/10	-	-	-
	Parameters	ZF Embryos - 48hpf - 20/02/25 - tank C9 - sterile plate
		Co	1%	2%	3%	4%	5%
	Dead	0/10	0/10	0/10	0/10	1/10	9/10
	Tail Curvature	0/10	0/10	3/10	7/10 (slightly curved)	6/10 (very curved) - the remaining only slightly	all
	Pericardial Edema	0/10	0/10	0/10	0/10	0/10	small pericardial area (poor visualization of the heartbeat)
	Calf Edema	0/10	0/10	0/10	0/10	0/10	0/10
	Blood accumulation - head	0/10	0/10	0/10	0/10	0/10	0/10
	Blood accumulation - tail	0/10	0/10	0/10	0/10	0/10	0/10
	Blood accumulation - heart	2/10	1/10	0/10	0/10	0/10	0/10
	Blood accumulation - calf	0/10	0/10	0/10	2 flattened yolk	5/10 - flattened yolks (looks like edema in the perivitelline)	0/10
	Blood accumulation - post-calf	0/10	0/10	0/10	0/10	0/10	0/10
	Blood accumulation - perivitellineal area	0/10	0/10	0/10	0/10	0/10	0/10
	Change in Pigmentation Number	0/10	0/10	0/10	0/10	0/10	0/10
	Calf Opacity	0/10	0/10	0/10	1/10	all more opaque (1 very opaque)	9/10
	Parameters	ZF Embryos - 72hpf - 21/02/25 - tank C9 - sterile plate
		Co	1%	2%	3%	4%	5%
	Dead	0/10	0/10	0/10	0/10	2/9	all dead
	Tail Curvature	0/10	0/10	0/10	0/10	all curved	-
	Pericardial Edema	0/10	0/10	0/10	0/10	0/10	-
	Calf Edema	0/10	0/10	0/10	0/10	0/10	-
	Blood accumulation - head	0/10	0/10	0/10	0/10	0/10	-
	Blood accumulation - tail	0/10	0/10	0/10	0/10	0/10	-
	Blood accumulation - heart	0/10	0/10	0/10	0/10	0/10	-
	Blood accumulation - calf	0/10	0/10	0/10	6/10	0/10	-
	Blood accumulation - post-calf	0/10	0/10	0/10	0/10	0/10	-
	Blood accumulation - perivitellineal area	0/10	0/10	0/10	0/10	0/10	-
	Change in Pigmentation Number	0/10	0/10	0/10	0/10	0/10	-
	Calf Opacity	0/10	0/10	0/10	0/10	all opaque yolks. 4 with flat shape	-
	Parameters	ZF Embryos - 48hpf - 13/03/25 - tank C9- sterile plate - short treatment
		Co	1%	2%	3%	4%	5%
	Dead	0/10	2/10	2/10	4/10	1/10	2/10
	Tail Curvature	0/10	0/8	0/8	6/6 (slightly curved)	9/9 (slightly curved)	7/8
	Pericardial Edema	2/10	0/8	0/8	0/6 (all smaller pericardial area)	9/9	8/8
	Calf Edema	0/10	0/8	0/8	0/6	9/9	8/8
	Blood accumulation - head	0/10	0/8	0/8	0/6	9/9 - * less pigmented corneas	8/8 - * less pigmented corneas
	Blood accumulation - tail	0/10	0/8	0/8	0/6	9/9	8/8
	Blood accumulation - heart	0/10	0/8	0/8	0/6	9/9	8/8
	Blood accumulation - calf	0/10	0/8	0/8	0/6	9/9	8/8
	Blood accumulation - post-calf	0/10	0/8	0/8	0/6	9/9	8/8
	Blood accumulation - perivitellineal area	0/10	0/8	0/8	0/6	9/9	8/8
	Change in Pigmentation Number	0/10	0/8	0/8	0/6	9/9	all less pigmented and smaller melanocytes
	Calf Opacity	0/10	0/8	0/8 (all slightly more opaque)	0/6	9/9 (all more opaque) - larger yolks	all large and opaque yolks
	Parameters	ZF Embryos - 7dpf - 13/03/25 - tank C9- sterile plate - long treatment
		Co	1%	2%	3%	4%	5%
	Dead	0/10	2/10	3/10	-
	Tail Curvature	0/10	0/8	0/7	-	-	-
	Pericardial Edema	3/10 (and heart malformation)	0/8	0/7	-	-	-
	Calf Edema	0/10	0/8	0/7	-	-	-
	Blood accumulation - head	0/10	0/8	0/7	-	-	-
	Blood accumulation - tail	0/10	0/8	0/7	-	-	-
	Blood accumulation - heart	0/10	0/8	0/7	-	-	-
	Blood accumulation - calf	0/10	0/8	0/7	-	-	-
	Blood accumulation - post-calf	0/10	0/8	0/7	-	-	-
	Blood accumulation - perivitellineal area	0/10	0/8	0/7	-	-	-
	Change in Pigmentation Number	0/10	0/8	0/7	-	-	-
	Calf Opacity	0/10	0/8	0/7	-	-	-
	Parameters	ZF Embryos - 7dpf - 14/03/25 - tank C9- sterile plate - long treatment
		Co	1%	2%	3%	4%	5%
	Dead	1/10	2/10	3/10
	Tail Curvature
	Pericardial Edema
	Calf Edema
	Blood accumulation - head
	Blood accumulation - tail
	Blood accumulation - heart
	Blood accumulation - calf
	Blood accumulation - post-calf
	Blood accumulation - perivitellineal area
	Change in Pigmentation Number
	Calf Opacity
	Parameters	ZF Embryos - 7dpf - 18/03/25 - tank C9- sterile plate - long treatment
		Co	1%	2%	3%	4%	5%
	Dead	0/9	2/8	1/7
	Tail Curvature
	Pericardial Edema
	Calf Edema
	Blood accumulation - head
	Blood accumulation - tail
	Blood accumulation - heart
	Blood accumulation - calf
	Blood accumulation - post-calf
	Blood accumulation - perivitellineal area
	Change in Pigmentation Number
	Calf Opacity
	Parameters	ZF Embryos - 7dpf - 25/03/25 - tank C9- sterile plate - long treatment
		Co	1%	2%	3%	4%	5%
	Dead	2/11	4/10	4/10
	Tail Curvature
	Pericardial Edema
	Calf Edema
	Blood accumulation - head
	Blood accumulation - tail
	Blood accumulation - heart
	Blood accumulation - calf
	Blood accumulation - post-calf
	Blood accumulation - perivitellineal area
	Change in Pigmentation Number
	Calf Opacity	3/9 without swim bladder inflation	3/6	all edematous and with defective swim bladder
	Parameters	ZF Embryos - 48hpf - 27/03/25 - tank C9- sterile plate - short treatment
		Co	1%	2%	3%	4%	5%
	Dead	1/10	0/10	0/10	0/10	0/10	0/10
	Tail Curvature				2/10 (slightly)	all	all curved (similar in 4%)
	Pericardial Edema					all with smaller area	without pericardial area
	Calf Edema
	Blood accumulation - head
	Blood accumulation - tail
	Blood accumulation - heart
	Blood accumulation - calf
	Blood accumulation - post-calf
	Blood accumulation - perivitellineal area		1/10
	Change in Pigmentation Number
	Calf Opacity					all with smaller area (slightly more opaque)	all opaque (more than 4%)

## Sheet: Numerical Phenotype Relationshi
		DEAD		ALIVE		DEAD		ALIVE
	CONDITION	MORTALITY after 24 hours of treatment		TAIL CURVATURE - 24h treatment		MORTALITY after 48 hours of treatment		TAIL CURVATURE - 48h treatment		PERICARDIAL EDEMA
	CO	1/10		0/9		0/9		0/9		1/9		13/11/24
	DO1%	0/10		0/10		0/10		0/10		0/10
	DO2%	0/10		0/10 (1 slightly curved)		0/10		0/10		1/10
	DO3%	0/10		1/10		0/10		6/10 (5 slightly curved and 1 curved)		1/10
	DO4%	1/10		5/9		2/9		6/7		3/7
	CO	0/10		0/10		0/10		0/10		0/10		18/12/24
	DO1%	1/10		0/9		0/9		0/9		0/9
	DO2%	0/10		3/10 (slightly curved)		0/10		3/10 (slightly curved)		1/10
	DO3%	0/10		6/10		0/10		10/10 (less intense curing than in DO4%)		3/10
	DO4%	0/10		6/10		8/10 (late acquisition)		2/2 (dead ones also bowed)		0/2
	CO	0/10		0/10		0/10		0/10		0/10		19/02/25
	DO1%	0/10		0/10		0/10		0/10		0/10
	DO2%	0/10		0/10 (3 slightly curved)		0/10		0/10 (2 with slight downward curvature)		0/10
	DO3%	0/10		7/10 (slightly curved)		0/10		9/10		1/10
	DO4%	1/10		6/9 (6 curved and 3 slightly curved)		2/9		7/7		0/10
	total
	CO	1/30	3%	0/29	0%	0/29	0%	0/29	0%	1/29	3%
	DO1%	1/30	3%	0/29	0%	0/29	0%	0/29	0%	0/29	0%
	DO2%	0/30	0%	3/30	10%	0/30	0%	3/30	10%	2/30	7%
	DO3%	0/30	0%	14/30	46%	0/30	0%	25/30	83%	5/30	17%
	DO4%	2/30	6%	17/28	56%	12/28	43%	15/16	98%	3/16	19%
	total number of embryos used in the experiment
	3N's - total embyos
	CO	30
	DO1%	30
	DO2%	30
	DO3%	30
	DO4%	30
	DO5%	30
		total = 180 embryos

## Sheet: Sheet2
	Embryos at 7dpf	DEAD		ALIVE
	CONDITION	MORTALITY after 6 days of treatment		INFLATED BLADDER		PARTIALLY INFLATED BLADDER		UNINFLATED BLADDER		CURVATURE
	CO	4/10		4/6		2/6		0/6		0/6		23/01/25
	DO1%	2/10		4/8		4/8		0/8		0/8
	DO2%	0/10		0/10		4/10		6/10		5/10
N extra. only comparative	CO	1/10		3/9		6/9		0/9				19/02/25
(all 2% died)	DO1%	0/10		0/10		6/10		4/10
used in morphometry
	DO NOT USE FOR TOTAL NUMBER OF EMBRYOS IN THE EXPERIMENT
	CO	1/10		3/9		3/9		3/9		2/9 (edematous)		12/03/25
	DO1%	4/10		0/6		4/6		2/6		0/6
	DO2%	4/10		0/6		2/6		4/6		5/6
	CO	2/11		3/9		6/9		0/9		2/9 (one curved upwards. one curved downwards)		19/03/25
	DO1%	4/10		2/6		2/6		2/6		1/6 (curved down)
	DO2%	4/10		0/6		0/6		6/6		6/6
	total 3n
	CO	6/30	20%	10/24	42%	11/24	46%	3/24	12%	4/24	17%
	DO1%	10/30	33%	6/20	30%	10/20	50%	4/20	20%	1/20	5%
	DO2%	8/30	26%	0/22	0%	6/22	27%	16/22	73%	16/22	73%
	total 1N + 2N
	CO	3/20	15%	8/15	53.3%	3/15	20%	3/15	20%	2/15	13.3%
	DO1%	6/20	30%	4/14	28.6%	8/14	57.2%	2/14	14.3%	0/14	0%
	DO2%	4/20	20%	0/16	0%	6/16	37.5%	8/16	50%	10/16	62.5%
	total number of embryos used in the experiment
	3N's - total embyos
	CO	31
	DO1%	30
	DO2%	30
		total = 91 embryos

## Sheet: Heartbeat Table
	Treatment week 07/08/24 || 09/08/24 - 21sec video - stereomicroscope acquisition
	CONDITIONS	BEATS	TIME	bpm
	control	43	21s	122.8
	0.01	45	21s	128.6
	0.02	44	21s	125.7
	0.03	24	21s	68.6
	0.04	24	21s	68.6
	0.05	13	21s	37.1
	Treatment week 28/08/24 || 30/08/24 - 21sec video - stereomicroscope acquisition
	CONDITIONS	BEATS	TIME	bpm
	control	52	21s	142.6
	0.01	58	21s	165.7
	0.02	52	21s	148.6
	0.03	47	21s	134.3
	0.04	22	21s	62.8
	0.05	17	21s	48.6
							Treatment week 09/10/24 || 11/10/24 - 72hpf 21sec video - stereomicroscope acquisition
							CONDITIONS	BEATS											bpm
							control	ZF1	ZF2	ZF3	ZF4	ZF5	ZF6	ZF7	ZF8	ZF9	ZF10	AVG
							control	39	44	41	44	54						44.4	126.8
							0.01	31	37	49	32	49						39.6	113.1
							0.02	50	43	51	42	38						44.8	128
							0.03	22	20	21	23	25						2025-02-22	63.4
							0.04	15	23	21	21	22						2025-04-20	58.3
							0.05	-	-	-	-	-						-	-
							0.05
							- heartbeat was not measured due to 100% death at 72hpf
							Treatment week 16/10/24 || 18/10/24 - 72hpf - 21sec video - stereomicroscope acquisition
							CONDITIONS	BEATS											bpm
								ZF1	ZF2	ZF3	ZF4	ZF5	ZF6	ZF7	ZF8	ZF9	ZF10	AVG
							control	60	67	63	59	70						63.8	182.3
							0.01	66	50	60	66	67						61.8	176.6
							0.02	75	65	64	65	79						57.8	165.1
							0.03	45	60	38	42	35						44	125.7
							0.04	20	22	25	23	25						23	65.7
							0.05	-	-	-	-	-						-	-
							0.05
							- heartbeat was not measured due to 100% death at 72hpf
							Treatment week 13/11/24 || 15/11/24 - 72hpf - 21sec video - microscopy acquisition
							CONDITIONS	BEATS											bpm
							control	ZF1	ZF2	ZF3	ZF4	ZF5	ZF6	ZF7	ZF8	ZF9	ZF10	AVG
							control	52	51	61	51	51	51	60	65	61	-	55.8	167.4
							0.01	60	64	53	61	66	61	66	74	60	70	63.5	190.5
							0.02	62	60	60	56	49	70	65	71	60	54	60.8	182.4
							0.03	42	41	50	21	30	51	29	37	16	53	37	111
							0.04	17	14	12	12	22	10	21	-	-	-	2025-04-15	46.2
							0.05	-	-	-	-	-	-	-	-	-	-	-	-
							0.04
							- heartbeat was not measured due to 100% death at 72hpf
							0.05
							- All died
							Treatment week 27/11/24 || 29/11/24 - 72hpf - 21sec video - microscopy acquisition
							CONDITIONS	BEATS											bpm
								ZF1	ZF2	ZF3	ZF4	ZF5	ZF6	ZF7	ZF8	ZF9	ZF10	AVG
							control	54	65	56	52	56						56.6	161.7
							0.01	60	60	61	50	50						56.2	160.5
							0.02	56	56	40	60	60						54.4	155.4
							0.03	27	-	-	-	-						27	77.1
							0.04	-	-	-	-	-
							0.05	-	-	-	-	-
							High mortality at 3% and above
							Treatment week 18/12/24 || 20/12/24 - 72hpf - 21sec video - microscopy acquisition
							CONDITIONS	BEATS											bpm
								ZF1	ZF2	ZF3	ZF4	ZF5	ZF6	ZF7	ZF8	ZF9	ZF10	AVG
							control	53	57	54	53	52						53.8	153.7
							0.01	58	54	66	70	63						62.2	177.7
							0.02	32	45	47	54	60						47.6	136
							0.03	30	26	26	33	29						2025-08-28	82.3
							0.04	9	-	-	-	-						9	2025-07-25
							0.05	-	-	-	-	-						-	-
							4% only 1 survived until the time of heartbeat recording

## Sheet: Somites
	TREATMENT 19/02/25			TREATMENT 19/02/25			TREATMENT 19/02/25			TREATMENT 19/02/25			TREATMENT 19/02/25
	EMBRYO	SOMITE SIZE (µm)		EMBRYO	SOMITE SIZE (µm)		EMBRYO	SOMITE SIZE (µm)		EMBRYO	SOMITE SIZE (µm)		EMBRYO	SOMITE SIZE (µm)
	CO_ZF1	84.109		DO1%_ZF1	84.442		DO2%_ZF1	62.632		DO3%_ZF1	74.991		DO4%_ZF1	55.294
	CO_ZF2	73.825		DO1%_ZF2	81.968		DO2%_ZF2	51.596		DO3%_ZF2	69.984		DO4%_ZF2	72.066
	CO_ZF3	72.284		DO1%_ZF3	67.469		DO2%_ZF3	70.677		DO3%_ZF3	-		DO4%_ZF3	62.749
	CO_ZF4	77.282		DO1%_ZF4	92.026		DO2%_ZF4	58.503		DO3%_ZF4	-		DO4%_ZF4	-
	CO_ZF5	93.855		DO1%_ZF5	93.259		DO2%_ZF5	68.748		DO3%_ZF5	-		DO4%_ZF5	-
	CO_ZF6	64.357		DO1%_ZF6	63.860		DO2%_ZF6	80.626		DO3%_ZF6	-		DO4%_ZF6	-
	CO_ZF7	67.987		DO1%_ZF7	84.292		DO2%_ZF7	66.176		DO3%_ZF7	-		DO4%_ZF7	-
	CO_ZF8	92.060		DO1%_ZF8	71.924		DO2%_ZF8	-		DO3%_ZF8	-		DO4%_ZF8	-
	CO_ZF9	90.558		DO1%_ZF9	-		DO2%_ZF9	-		DO3%_ZF9	-		DO4%_ZF9	-
	CO_ZF10	-		DO1%_ZF10	-		DO2%_ZF10	-		DO3%_ZF10	-		DO4%_ZF10	-
	TREATMENT 12/03/25			TREATMENT 12/03/25			TREATMENT 12/03/25			TREATMENT 12/03/25			TREATMENT 12/03/25
	EMBRYO	SOMITE SIZE (µm)		EMBRYO	SOMITE SIZE (µm)		EMBRYO	SOMITE SIZE (µm)		EMBRYO	SOMITE SIZE (µm)		EMBRYO	SOMITE SIZE (µm)
	CO_ZF1	89.191		DO1%_ZF1	78.757		DO2%_ZF1	68.646		DO3%_ZF1	-		DO4%_ZF1	70.144
	CO_ZF2	98.515		DO1%_ZF2	84.150		DO2%_ZF2	62.752		DO3%_ZF2	50.047		DO4%_ZF2	56.949
	CO_ZF3	70.129		DO1%_ZF3	76.083		DO2%_ZF3	79.588		DO3%_ZF3	65.449		DO4%_ZF3	60.337
	CO_ZF4	86.858		DO1%_ZF4	80.170		DO2%_ZF4	62.400		DO3%_ZF4	61.736		DO4%_ZF4	66.869
	CO_ZF5	69.606		DO1%_ZF5	85.638		DO2%_ZF5	75.224		DO3%_ZF5	48.798		DO4%_ZF5	77.183
	CO_ZF6	86.622		DO1%_ZF6	81.074		DO2%_ZF6	77.306		DO3%_ZF6	77.715		DO4%_ZF6	71.123
	CO_ZF7	75.911		DO1%_ZF7	75.631		DO2%_ZF7	90.368		DO3%_ZF7	-		DO4%_ZF7	55.970
	CO_ZF8	88.775		DO1%_ZF8	-		DO2%_ZF8	82.783		DO3%_ZF8	-		DO4%_ZF8	80.170
	CO_ZF9	80.488		DO1%_ZF9	-		DO2%_ZF9	-		DO3%_ZF9	-		DO4%_ZF9	60.531
	CO_ZF10	80.617		DO1%_ZF10	-		DO2%_ZF10	-		DO3%_ZF10	-		DO4%_ZF10	-
	TREATMENT 26/03/25			TREATMENT 26/03/25			TREATMENT 26/03/25			TREATMENT 26/03/25			TREATMENT 26/03/25
	EMBRYO	SOMITE SIZE (µm)		EMBRYO	SOMITE SIZE (µm)		EMBRYO	SOMITE SIZE (µm)		EMBRYO	SOMITE SIZE (µm)		EMBRYO	SOMITE SIZE (µm)
	CO_ZF1	85.779		DO1%_ZF1	73.085		DO2%_ZF1	79.227		DO3%_ZF1	71.581		DO4%_ZF1	61.477
	CO_ZF2	79.665		DO1%_ZF2	81.195		DO2%_ZF2	69.484		DO3%_ZF2	58.536		DO4%_ZF2	71.821
	CO_ZF3	76.393		DO1%_ZF3	70.689		DO2%_ZF3	74.899		DO3%_ZF3	66.804		DO4%_ZF3	57.967
	CO_ZF4	88.295		DO1%_ZF4	78.923		DO2%_ZF4	85.264		DO3%_ZF4	62.438		DO4%_ZF4	62.969
	CO_ZF5	74.104		DO1%_ZF5	78.492		DO2%_ZF5	67.335		DO3%_ZF5	61.963		DO4%_ZF5	64.542
	CO_ZF6	74.185		DO1%_ZF6	67.738		DO2%_ZF6	76.401		DO3%_ZF6	65.551		DO4%_ZF6	63.600
	CO_ZF7	74.758		DO1%_ZF7	72.863		DO2%_ZF7	67.984		DO3%_ZF7	64.840		DO4%_ZF7	67.323
	CO_ZF8	94.969		DO1%_ZF8	85.026		DO2%_ZF8	77.757		DO3%_ZF8	58.082		DO4%_ZF8	62.933
	CO_ZF9	-		DO1%_ZF9	81.014		DO2%_ZF9	68.136		DO3%_ZF9	78.575		DO4%_ZF9	71.244
	CO_ZF10	-		DO1%_ZF10	83.715		DO2%_ZF10	79.445		DO3%_ZF10	58.732		DO4%_ZF10	68.647

## Sheet: Swimming area 
	LONG
	DMSO treatment - conditions	Recordings
	Control (N=8)	250318	250325	250514	250521	250604(duplicate)	250611	250618	250625
	DMSO 0.1% (N=4)					250604(duplicate)	250611	250618	250625
	DMSO 0.3% (N=3)						250611	250618	250625
	DMSO 0.5% (N=5)			250514		250604	250611	250618	250625
	DMSO 1% (N=7)	250318	250325		250521	250604	250611	250618	250625
	DMSO 2% (N=4)	250318	250325		250521				250625
		AREA (mm²)
	EXPERIMENTS	Control	DMSO 0.1%	DMSO 0.3%	DMSO 0.5%	DMSO 1%	DMSO 2%
	250318	609.417	-	-	-	203.448	44.757
	250325	520.706	-	-	-	317.864	42.896
	250514 (shorter recording time)	370.467	-	-	127.896	-	-
	250521	564.754				373.000	305.639
	250604 (don't fixed)	332.547	422.332	-	-	-	-
		344.616	449.854	-	26.043	45.213	-
	250611	111.489	166.281	74.382	136.179	107.678	-
	250618	386.065	503.95	383.643	507.708	359.419	-
	250625	384.39	276.685	404.056	354.475	447.526	433.129
	Processing Min and Average
	250318-250325-250521-250604-250611-250618-250625		*250514
	Frames/seg	30	30
	Total time recording	10min	8min
	Total frames	17,999	14,460
	Initial frame	200	200
	Final frame	17,799	14,360
